# Supplementary material for: Phosphogypsum with Rice Cultivation Driven Saline-Alkali Soil Remediation Alters the Microbial Community Structure
Source: Plants (Basel). 2024 Oct 8;13(19):2818. doi: 10.3390/plants13192818 (PMC11479165; doi:10.3390/plants13192818)
Supplement: Supplementary file 1 [file plants-13-02818-s001.zip]

Archive with 1 entries (1 files):
- plants-3234396-supplementary.pdf
